# Supplementary material for: Disparities in invasive pneumococcal disease, pneumonia, and otitis media among US children by comorbidity profile and insurance status
Source: Front Public Health. 2025 Jul 18;13:1558157. doi: 10.3389/fpubh.2025.1558157 (PMC12315112; doi:10.3389/fpubh.2025.1558157)
Supplement: Supplementary file 1 [file Table_1.xlsx]

## Sheet: T1
Table 1. Baseline characteristics of children aged <18 years in commercial and Medicaid study populations
				Commercial Study Population, by Age (years)						Medicaid Study Population, by Age (years)							var	desc	i	0		2	6	12	1901-09-09
				<1	≥1 - <2	≥2 - <6	≥6 - <12	≥12 - <18		<1	≥1 - <2	≥2 - <6	≥6 - <12	≥12 - <18			N	N	1	1047246	18785	843663	1444563	1519915	2964478			2249637	275024	2145266	2913590	2478062	5391652
				(N=1,047,246)	(N=18,785)	(N=843,663)	(N=1,444,563)	(N=1,519,915)		(N=2,249,637)	(N=275,024)	(N=2,145,266)	(N=2,913,590)	(N=2,478,062)			agefu_std	age_std	2	0	0	1.0898022059	1.7071944101	1.72202	3.45207			0	0	1.125377218	1.700129867	1.70004	3.44458
Demographic profile																		Demographic profile	3	.	.	.	.	.	.
	Age (years), mean (SD)			0.0 (0.0)	1.0 (0.0)	3.6 (1.1)	8.5 (1.7)	14.5 (1.7)		0.0 (0.0)	1.0 (0.0)	3.5 (1.1)	8.4 (1.7)	14.4 (1.7)			agefu	Age (years), mean (SD)	4	0	1	3.59902	8.53035	14.5243	11.6035			0	1	3.45422	8.4151	14.4264	11.1779
	Sex, %																	Sex, %	5	.	.	.	.	.	.
		Male		51.3583	50.519	51.3093	51.0866	50.9653		51.2012	50.6825	51.4191	51.5028	51.1911				Male	6	.	.	.	.	.	.
		Female		48.6417	49.481	48.6907	48.9134	49.0347		48.7988	49.3175	48.5809	48.4972	48.8089			sex	Female	7	0.486417	0.49481	0.486907	0.489134	0.490347	0.489756			0.487988	0.493175	0.485809	0.484972	0.488089	0.486405
Comorbidity profile, %																		Comorbidity profile, %	8	.	.	.	.	.	.
	Without comorbidities			97.1514	96.444	95.6041	95.5078	95.827		93.9229	92.7493	93.41	93.0903	93.8654			none	Without comorbidities	9	0.971514	0.96444	0.956041	0.955078	0.95827	0.956715			0.939229	0.927493	0.9341	0.930903	0.938654	0.934465
	With comorbidities			2.84861	3.55603	4.39595	4.49215	4.173		6.0771	7.2507	6.59	6.9097	6.1346				With comorbidities	10	.	.	.	.	.	.
		Asplenia		9.54885e-05	0	0.000474123	0.00124605	0.00184221		0.0001	0.0021	0.0021	0.0014	0.0022			com_ASPLENIA	Asplenia	11	9.54885e-07	0	4.74123e-06	1.24605e-05	1.84221e-05	1.55171e-05			1e-06	2.1e-05	2.1e-05	1.4e-05	2.2e-05	1.7e-05
		Asthma		0.0206255	1.40538	3.00262	3.19308	2.40513		0.1088	3.68	4.8958	5.3621	3.8827			com_ASTHMA	Asthma	12	0.000206255	0.0140538	0.0300262	0.0319308	0.0240513	0.0278909			0.001088	0.0368	0.048958	0.053621	0.038827	0.046822
		Cancer		0.0049654	0.0851743	0.0903204	0.139973	0.140929		0.0098	0.0567	0.0939	0.107	0.1198			com_CANCER	Cancer	13	4.9654e-05	0.000851743	0.000903204	0.00139973	0.00140929	0.00140463			9.8e-05	0.000567	0.000939	0.00107	0.001198	0.001129
		Cerebrospinal fluid leak		0.00066842	0	0.00142237	0.000553801	0.00125007		0.0036	0	0.0013	0.0009	0.0012			com_CEREBROSPINAL FLUID LEAK	Cerebrospinal fluid leak	14	6.6842e-06	0	1.42237e-05	5.53801e-06	1.25007e-05	9.10784e-06			3.6e-05	0	1.3e-05	9e-06	1.2e-05	1.1e-05
		Chronic heart disease (including congenital)		1.14071	0.761246	0.306639	0.171955	0.17876		1.9511	1.009	0.321	0.1767	0.1875			com_CHRONIC HEART DISEASE	Chronic heart disease (including congenital)	15	0.0114071	0.00761246	0.00306639	0.00171955	0.0017876	0.00175444			0.019511	0.01009	0.00321	0.001767	0.001875	0.001817
		Chronic liver disease		0.00544285	0.0106468	0.0120901	0.0152295	0.0376337		0.0282	0.0232	0.0135	0.0286	0.0694			com_CHRONIC LIVER DISEASE	Chronic liver disease	16	5.44285e-05	0.000106468	0.000120901	0.000152295	0.000376337	0.000267163			0.000282	0.000232	0.000135	0.000286	0.000694	0.000474
		Chronic lung disease		0.146766	0.404578	0.30415	0.154303	0.114743		0.4493	1.0559	0.4256	0.2169	0.1544			com_CHRONIC LUNG DISEASE	Chronic lung disease	17	0.00146766	0.00404578	0.0030415	0.00154303	0.00114743	0.0013402			0.004493	0.010559	0.004256	0.002169	0.001544	0.001882
		Chronic kidney disease		0.0133684	0.0372638	0.02904	0.0332973	0.0457262		0.0368	0.0741	0.0413	0.044	0.0714			com_CHRONIC RENAL FAILURE	Chronic kidney disease	18	0.000133684	0.000372638	0.0002904	0.000332973	0.000457262	0.000396697			0.000368	0.000741	0.000413	0.00044	0.000714	0.000566
		Cochlear implants		0.000381954	0.0212936	0.00521535	0.00228443	0.00217117		0	0.0134	0.0105	0.0045	0.0025			com_COCHLEAR IMPLANT	Cochlear implants	19	3.81954e-06	0.000212936	5.21535e-05	2.28443e-05	2.17117e-05	2.22636e-05			0	0.000134	0.000105	4.5e-05	2.5e-05	3.6e-05
		Diabetes		0.000954885	0.0053234	0.0584357	0.210167	0.626219		0.0066	0.0196	0.0558	0.233	0.9113			com_DIABETES	Diabetes	20	9.54885e-06	5.3234e-05	0.000584357	0.00210167	0.00626219	0.00423481			6.6e-05	0.000196	0.000558	0.00233	0.009113	0.005448
		Down's Syndrome		0.0638818	0.0585574	0.107626	0.0790551	0.0554636		0.1096	0.1367	0.1156	0.0974	0.0774			com_DOWN'S SYNDROME	Down's Syndrome	21	0.000638818	0.000585574	0.00107626	0.00079055	0.000554636	0.000669595			0.001096	0.001367	0.001156	0.000974	0.000774	0.000882
		HIV		0.000477443	0	0.00189649	0.00553801	0.0048029		0.0052	0.0025	0.0033	0.0063	0.0156			com_HIV	HIV	22	4.77443e-06	0	1.89649e-05	5.53801e-05	4.8029e-05	5.16111e-05			5.2e-05	2.5e-05	3.3e-05	6.3e-05	0.000156	0.000106
		Nephrotic syndrome		0.000190977	0	0.0126828	0.0120452	0.00835573		0.001	0.0043	0.0108	0.0177	0.0147			com_NEPHROTIC SYNDROME	Nephrotic syndrome	23	1.90977e-06	0	0.000126828	0.000120452	8.35573e-05	0.000101536			1e-05	4.3e-05	0.000108	0.000177	0.000147	0.000163
		Neuromuscular disorders		0.0954886	0.372638	0.444253	0.48776	0.513384		0.2743	0.8562	0.7916	0.8179	0.87			com_NEUROMUSCULAR DISORDERS	Neuromuscular disorders	24	0.000954885	0.00372638	0.00444253	0.0048776	0.00513384	0.00500898			0.002743	0.008562	0.007916	0.008179	0.0087	0.008418
		Sickle cell disease		0.0216759	0.0904977	0.073252	0.0457578	0.0488185		0.1321	0.3177	0.1903	0.1309	0.1424			com_SCD	Sickle cell disease	25	0.000216759	0.000904977	0.00073252	0.000457578	0.000488185	0.00047327			0.001321	0.003177	0.001903	0.001309	0.001424	0.001361
		Other conditions*		1.57881	1.05936	0.427659	0.280846	0.33515		4.1801	1.5536	0.3918	0.4412	1.1098			com_other_immune	Other conditions that weaken the immune system	26	0.0157881	0.0105936	0.00427659	0.00280846	0.0033515	0.00308688			0.041801	0.015536	0.003918	0.004412	0.011098	0.007485
			Injected/long-term steroid use	0.00515638	0.26617	0.203754	0.115814	0.14264		0.0096	0.121	0.1589	0.2982	0.9639			com_OTHER CHRONIC STER	Chronic steroid use	27	5.15638e-05	0.0026617	0.00203754	0.00115814	0.0014264	0.00129568			9.6e-05	0.00121	0.001589	0.002982	0.009639	0.006041
			Immunodeficiency	0.0438292	0.117115	0.1791	0.141704	0.131784		0.1188	0.1621	0.1489	0.1183	0.1105			com_OTHER IMMUNODEFICI	Immunodeficiency	28	0.000438292	0.00117115	0.001791	0.00141704	0.00131784	0.00136618			0.001188	0.001621	0.001489	0.001183	0.001105	0.001147
			Prematurity (≤34 wGA)	1.53374	0.681395	0.0463455	0.00567646	0.00197379		4.0872	1.286	0.0823	0.0084	0.0026			com_OTHER PREMATURITY	Prematurity	29	0.0153374	0.00681395	0.000463455	5.67646e-05	1.97379e-05	3.77807e-05			0.040872	0.01286	0.000823	8.4e-05	2.6e-05	5.8e-05
			Solid organ or bone marrow transplant	0.00105037	0.0106468	0.0188464	0.023052	0.0307912		0.0031	0.0196	0.031	0.0335	0.0411			com_SOLID ORGAN-MARROW TRAN	Solid organ or bone marrow transplant	30	1.05037e-05	0.000106468	0.000188464	0.00023052	0.000307912	0.000270199			3.1e-05	0.000196	0.00031	0.000335	0.000411	0.00037
			Immunosuppressant use	0	0.0053234	0.00379298	0.0169602	0.0611876		0	0.0003	0.0011	0.007	0.0284			com_OTHER IMMUNOSUPPRE	Other immuno-	31	0	5.3234e-05	3.79298e-05	0.000169601	0.000611876	0.00039636			0	3e-06	1.1e-05	7e-05	0.000284	0.000168
Year of follow-up start, %																		Year of follow-up start, %	32	.	.	.	.	.	.
	2010			0	0	0	0	0		17.1713	0	14.9931	15.1071	18.0719			yearfu_2010	2010	33	0	0	0	0	0	0			0.171713	0	0.149931	0.151071	0.180719	0.164697
	2011			0	0	0	0	0		17.5016	0	10.5756	9.7017	10.3147			yearfu_2011	2011	34	0	0	0	0	0	0			0.175016	0	0.105756	0.097017	0.103147	0.099834
	2012			0	0	0	0	0		14.6361	0	8.4768	7.359	7.3467			yearfu_2012	2012	35	0	0	0	0	0	0			0.146361	0	0.084768	0.07359	0.073467	0.073533
	2013			0	0	0	0	0		16.8052	0	8.8409	7.6798	7.9086			yearfu_2013	2013	36	0	0	0	0	0	0			0.168052	0	0.088409	0.076798	0.079086	0.077849
	2014			0	0	0	0	0		0	0	0	0	0			yearfu_2014	2014	37	0	0	0	0	0	0
	2015			27.1439	100	39.4346	45.6131	46.2519		33.8856	100	57.1134	60.1522	56.3579			yearfu_2015	2015	38	0.271439	1	0.394346	0.456131	0.462519	0.459406			0.338856	1	0.571134	0.601522	0.563579	0.584083
	2016			19.0502	0	20.9472	19.2212	19.0151		17.1713	0	14.9931	15.1071	18.0719			yearfu_2016	2016	39	0.190502	0	0.209472	0.192212	0.190151	0.191155			0.171713	0	0.149931	0.151071	0.180719	0.164697
	2017			18.758	0	10.6835	9.44895	9.1611		17.5016	0	10.5756	9.7017	10.3147			yearfu_2017	2017	40	0.18758	0	0.106835	0.0944895	0.091611	0.0930137			0.175016	0	0.105756	0.097017	0.103147	0.099834
	2018			18.0851	0	14.3562	12.8604	12.7064		14.6361	0	8.4768	7.359	7.3467			yearfu_2018	2018	41	0.180851	0	0.143562	0.128604	0.127064	0.127814			0.146361	0	0.084768	0.07359	0.073467	0.073533
	2019			16.963	0	14.5785	12.8564	12.8655		16.8052	0	8.8409	7.6798	7.9086			yearfu_2019	2019	42	0.16963	0	0.145785	0.128564	0.128655	0.128611			0.168052	0	0.088409	0.076798	0.079086	0.077849
SD: standard deviation; *Other conditions that weaken the immune system																	yearfu_2020	2020	43	0	0	0	0	0	0

## Sheet: T2
Table 2. Rates of invasive pneumococcal disease and pneumonia in commercial and Medicaid study populations, by age and comorbidity profile
					Invasive Pneumococcal Disease					Pneumonia
Age/ Insurance Type			No. of Child-Years		Rates (95% CI) per 100K PY		Rel. Rate (95% CI)			Rates (95% CI) per 100K PY		Rel. Rate (95% CI)
							CC+ vs. CC-	MDCD vs. Comm*				CC+ vs. CC-	MDCD vs. Comm*
<1 Year																								Cases	N									Cases	N
	Commercial		630761		7.5 (5.6-9.9)					1,881 (1,847-1,915)					0.00559852	0.00991731	0.00745132			1.8472	1.91489	1.88074		47.0001	630761									11863	630761
		CC+	17980.4		27.8 (11.6-66.8)		4.1 (1.3-10.2)			9,510 (9,070-9,972)		5.7 (5.5-6.0)			0.0115745	0.0668097	0.0278081			9.07012	9.97198	9.51037		5	17980.4		4.05719	1.25278	10.2402					1710	17980.4		5.73995	5.45013	6.04232
		CC-	612781		6.9 (5.1-9.3)					1,657 (1,625-1,689)					0.00506527	0.00927445	0.00685402			1.62496	1.68942	1.65687		42.0001	612781									10153	612781
	Medicaid		1.65296e+06		10.0 (8.6-11.6)			1.3 (0.9-1.9)		3,411 (3,383-3,440)			1.8 (1.8-1.9)		0.00856948	0.0116275	0.00998207			3.38329	3.4396	3.41133		165	1.65296e+06					1.33964	0.93333	1.89417		56388	1.65296e+06					1.81382	1.778	1.85024
		CC+	95300.9		33.6 (23.7-47.5)		3.9 (2.6-5.8)	1.2 (0.3-4.0)		6,768 (6,605-6,935)		2.1 (2.1-2.2)	0.7 (0.7-0.8)		0.0237454	0.0474816	0.0335778			6.60486	6.93523	6.76803		32	95300.9		3.93255	2.57809	5.83219	1.20749	0.315484	3.97163		6450	95300.9		2.11108	2.05672	2.16659	0.711648	0.674022	0.751052
		CC-	1.55766e+06		8.5 (7.2-10.1)			1.2 (0.8-1.8)		3,206 (3,178-3,234)			1.9 (1.9-2.0)		0.00720393	0.0101201	0.00853843			3.17796	3.2342	3.20596		133	1.55766e+06					1.24576	0.845116	1.8071		49938	1.55766e+06					1.93494	1.89376	1.97687
1 - <2 Years																																		0
	Commercial		522177		3.6 (2.3-5.7)					1,846 (1,810-1,884)					0.0023209	0.00570446	0.00363861			1.80982	1.88353	1.84631		19	522177									9641.01	522177
		CC+	14000.9		14.3 (3.6-57.1)		4.3 (0.5-18.0)			4,693 (4,347-5,065)		2.7 (2.4-2.9)			0.0035726	0.057117	0.0142848			4.34713	5.06547	4.69258		2	14000.9		4.27013	0.478517	17.9887					657.001	14000.9		2.65433	2.44848	2.87349
		CC-	508177		3.3 (2.1-5.4)					1,768 (1,732-1,805)					0.00207964	0.00538122	0.00334529			1.73171	1.80483	1.76789		17	508177									8984.01	508177
	Medicaid		1.31748e+06		5.8 (4.6-7.2)			1.6 (0.9-2.8)		3,879 (3,846-3,913)			2.1 (2.1-2.1)		0.00460713	0.00722287	0.0057686			3.84582	3.91309	3.87931		76	1.31748e+06					1.58539	0.864988	2.79679		51109	1.31748e+06					2.10111	2.0555	2.14756
		CC+	79831.8		18.8 (11.3-31.2)		3.8 (2.0-6.8)	1.3 (0.1-11.9)		7,805 (7,614-8,001)		2.2 (2.1-2.2)	1.7 (1.5-1.8)		0.0113276	0.031167	0.0187895			7.61375	8.00139	7.80516		15	79831.8		3.81226	1.99059	6.82956	1.31535	0.103716	11.8624		6231	79831.8		2.15251	2.09589	2.21036	1.6633	1.53041	1.80528
		CC-	1.23765e+06		4.9 (3.8-6.3)			1.5 (0.8-2.7)		3,626 (3,593-3,660)			2.1 (2.0-2.1)		0.00383485	0.00633459	0.00492871			3.59268	3.65978	3.62608		61	1.23765e+06					1.47333	0.77411	2.69174		44878	1.23765e+06					2.05107	2.00473	2.0983
2 - <6 Years																																		0
	Commercial		1.72758e+06		1.7 (1.2-2.4)					1,166 (1,150-1,183)					0.00116653	0.00241559	0.00167865			1.15043	1.18265	1.16643		29	1.72758e+06									20151	1.72758e+06
		CC+	64567.6		17.0 (9.4-30.8)		15.7 (6.7-35.2)			3,990 (3,838-4,147)		3.8 (3.6-3.9)			0.00943476	0.0307627	0.0170364			3.83849	4.1467	3.98962		11	64567.6		15.7398	6.71783	35.1899					2576	64567.6		3.77513	3.62083	3.93475
		CC-	1.66301e+06		1.1 (0.7-1.7)					1,057 (1,041-1,073)					0.000681943	0.00171794	0.00108238			1.04131	1.07256	1.05682		18.0001	1.66301e+06									17575	1.66301e+06
	Medicaid		4.81052e+06		2.7 (2.3-3.3)			1.6 (1.0-2.5)		2,045 (2,032-2,058)			1.8 (1.7-1.8)		0.00231363	0.00325439	0.00274398			2.03234	2.0579	2.04508		132	4.81052e+06					1.63464	1.02642	2.53557		98379	4.81052e+06					1.75328	1.72676	1.78014
		CC+	337916		10.4 (7.4-14.4)		4.8 (3.1-7.1)	0.6 (0.3-1.3)		5,568 (5,489-5,648)		3.1 (3.1-3.2)	1.4 (1.3-1.5)		0.0074367	0.0144258	0.0103576			5.48896	5.64808	5.56795		35	337916		4.77583	3.14751	7.09793	0.607969	0.262612	1.32707		18815	337916		3.12997	3.08047	3.18014	1.39561	1.33835	1.45483
		CC-	4.47261e+06		2.2 (1.8-2.6)			2.0 (1.1-3.5)		1,779 (1,767-1,791)			1.7 (1.7-1.7)		0.0017774	0.00264629	0.00216876			1.7666	1.79132	1.77892		97	4.47261e+06					2.0037	1.09082	3.52279		79564	4.47261e+06					1.68328	1.65584	1.7111
6 - <12 Years																																		0
	Commercial		3.32695e+06		0.8 (0.5-1.1)					616 (608-625)					0.0005321	0.00114779	0.000781497			0.607654	0.624522	0.61603		26	3.32695e+06									20495	3.32695e+06
		CC+	153214		7.8 (4.4-13.8)		17.8 (7.5-41.4)			2,130 (2,059-2,205)		3.9 (3.8-4.1)			0.00444796	0.0137912	0.00783216			2.0585	2.2047	2.13035		12	153214		17.7551	7.50188	41.3588					3264	153214		3.92383	3.77859	4.07367
		CC-	3.17373e+06		0.4 (0.3-0.7)					543 (535-551)					0.000261255	0.000744819	0.000441121			0.534879	0.551093	0.542925		14	3.17373e+06									17231	3.17373e+06
	Medicaid		7.38943e+06		1.5 (1.2-1.8)			1.9 (1.2-3.1)		794 (788-801)			1.3 (1.3-1.3)		0.00124715	0.00180928	0.00150215			0.787735	0.800586	0.794135		111	7.38943e+06					1.92214	1.16893	3.07104		58682	7.38943e+06					1.28912	1.26868	1.30984
		CC+	592519		9.5 (7.3-12.3)		11.7 (7.9-17.3)	1.2 (0.6-2.5)		2,741 (2,699-2,783)		4.4 (4.3-4.5)	1.3 (1.2-1.3)		0.00727343	0.012281	0.00945118			2.69901	2.78332	2.74084		56	592519		11.6798	7.90543	17.2625	1.20671	0.553146	2.47339		16240	592519		4.38934	4.31042	4.46955	1.28657	1.23842	1.33627
		CC-	6.79691e+06		0.8 (0.6-1.1)			1.8 (0.9-3.6)		624 (619-630)			1.2 (1.1-1.2)		0.000621263	0.00105397	0.000809192			0.618519	0.6304	0.624431		55	6.79691e+06					1.8344	0.89519	3.57219		42442	6.79691e+06					1.15012	1.12984	1.17073
12 - <18 Years																																		0
	Commercial		3.78391e+06		0.3 (0.2-0.5)					381 (375-388)					0.000160992	0.000524926	0.000290704			0.375311	0.387758	0.381484		11	3.78391e+06									14435	3.78391e+06
		CC+	164676		2.4 (0.9-6.5)		12.6 (2.7-49.4)			1,297 (1,243-1,353)		3.8 (3.6-4.0)			0.000911654	0.00647188	0.00242901			1.24323	1.35328	1.29709		4.00001	164676		12.5588	2.69596	49.4011					2136	164676		3.81695	3.64387	3.99675
		CC-	3.61924e+06		0.2 (0.1-0.4)					340 (334-346)					9.22055e-05	0.0004057	0.000193411			0.333871	0.345883	0.339824		7	3.61924e+06									12299	3.61924e+06
	Medicaid		6.43044e+06		1.0 (0.8-1.3)			3.4 (1.5-7.1)		451 (446-456)			1.2 (1.2-1.2)		0.000765347	0.00125413	0.000979715			0.44585	0.456232	0.451011		63	6.43044e+06					3.37014	1.49125	7.09246		29002	6.43044e+06					1.18225	1.15877	1.20618
		CC+	464070		7.1 (5.1-10.0)		14.1 (8.3-24.1)	2.9 (0.6-11.4)		1,701 (1,664-1,739)		4.8 (4.7-4.9)	1.3 (1.2-1.4)		0.00505539	0.0100024	0.00711099			1.66435	1.73941	1.70147		33	464070		14.1423	8.32909	24.1051	2.92752	0.620774	11.3795		7896	464070		4.80981	4.68646	4.93603	1.31176	1.24952	1.37662
		CC-	5.96637e+06		0.5 (0.4-0.7)			2.6 (0.9-7.0)		354 (349-359)			1.0 (1.0-1.1)		0.000351563	0.000719148	0.000502818			0.349009	0.358554	0.353749		30	5.96637e+06					2.59974	0.870844	7.01727		21106	5.96637e+06					1.04098	1.01797	1.06447
CC-: children without a comorbid condition; CC+: children with ≥1 comorbid condition; Comm: commercial; MDCD: Medicaid; PY: person-years *Relative rates for Medicaid vs. commercial, overall and within subgroups defined on comorbidity profile

## Sheet: T3
Table 3. Rates of otitis media and tympanostomy tube insertion in commercial and Medicaid study populations, by age and comorbidity profile
					Otitis Media					Tympanostomy Tube Insertion
Age/ Insurance Type			No. of Child-Years		Rates (95% CI) per 100K PY		Rel. Rate (95% CI)			Rates (95% CI) per 100K PY		Rel. Rate (95% CI)
							CC+ vs. CC-	MDCD vs. Comm*				CC+ vs. CC-	MDCD vs. Comm*
<1 Year																								Cases	N									Cases	N
	Commercial		630761		56,311 (56,126-56,496)					3,731 (3,683-3,779)					56.1256	56.496	56.3105			3.68337	3.7787	3.73073		355185	630761									23532	630761
		CC+	17980.4		48,308 (47,303-49,335)		0.9 (0.8-0.9)			4,049 (3,765-4,354)		1.1 (1.0-1.2)			47.3029	49.3348	48.3082			3.76517	4.35391	4.04885		8686	17980.4		0.854326	0.836234	0.872716					728	17980.4		1.08799	1.00922	1.17138
		CC-	612781		56,545 (56,357-56,734)					3,721 (3,673-3,770)					56.3574	56.7339	56.5453			3.67341	3.77001	3.7214		346499	612781									22804	612781
	Medicaid		1.65296e+06		57,115 (57,000-57,230)			1.0 (1.0-1.0)		2,657 (2,632-2,682)			0.7 (0.7-0.7)		56.9998	57.2302	57.1149			2.63201	2.68171	2.65674		944089	1.65296e+06					1.01428	1.01037	1.01821		43915	1.65296e+06					0.712124	0.700893	0.72352
		CC+	95300.9		51,328 (50,875-51,785)		0.9 (0.9-0.9)	1.1 (1.0-1.1)		3,282 (3,169-3,399)		1.3 (1.2-1.3)	0.8 (0.7-0.9)		50.8751	51.7848	51.3279			3.1692	3.3993	3.28223		48916	95300.9		0.893142	0.885033	0.901308	1.06251	1.03832	1.08716		3128	95300.9		1.25349	1.20835	1.29995	0.810657	0.746033	0.879952
		CC-	1.55766e+06		57,469 (57,350-57,588)			1.0 (1.0-1.0)		2,618 (2,593-2,644)			0.7 (0.7-0.7)		57.35	57.5881	57.469			2.59318	2.64401	2.61847		895173	1.55766e+06					1.01633	1.01235	1.02033		40787	1.55766e+06					0.703627	0.692272	0.715154
1 - <2 Years																																		0
	Commercial		522177		66,807 (66,586-67,029)					3,129 (3,081-3,177)					66.5857	67.029	66.807			3.0814	3.17736	3.12901		348851	522177									16339	522177
		CC+	14000.9		74,738 (73,320-76,184)		1.1 (1.1-1.1)			4,821 (4,471-5,199)		1.6 (1.4-1.7)			73.3199	76.184	74.7382			4.47082	5.19891	4.82114		10464	14000.9		1.12239	1.10066	1.14444					675.001	14000.9		1.56409	1.44598	1.68949
		CC-	508177		66,588 (66,364-66,813)					3,082 (3,034-3,131)					66.3645	66.8132	66.5885			3.0345	3.13104	3.08239		338387	508177									15664	508177
	Medicaid		1.31748e+06		75,916 (75,768-76,065)			1.1 (1.1-1.1)		3,751 (3,718-3,784)			1.2 (1.2-1.2)		75.7678	76.0654	75.9164			3.71803	3.78417	3.75096		1.00018e+06	1.31748e+06					1.13635	1.13198	1.14075		49418	1.31748e+06					1.19877	1.17763	1.22023
		CC+	79831.8		83,920 (83,287-84,558)		1.1 (1.1-1.1)	1.1 (1.1-1.1)		6,011 (5,844-6,184)		1.7 (1.6-1.7)	1.2 (1.1-1.4)		83.2871	84.5581	83.9202			5.8437	6.1839	6.01139		66995	79831.8		1.113	1.10429	1.12176	1.12286	1.09977	1.14634		4799	79831.8		1.66744	1.61819	1.71789	1.24688	1.14721	1.3535
		CC-	1.23765e+06		75,400 (75,247-75,553)			1.1 (1.1-1.1)		3,605 (3,572-3,639)			1.2 (1.1-1.2)		75.2473	75.5533	75.4002			3.57185	3.63876	3.60515		933187	1.23765e+06					1.13233	1.12788	1.1368		44619	1.23765e+06					1.16959	1.14838	1.19115
2 - <6 Years																																		0
	Commercial		1.72758e+06		33,885 (33,799-33,972)					1,018 (1,003-1,033)					33.7987	33.9723	33.8854			1.00337	1.03346	1.0183		585398	1.72758e+06									17592	1.72758e+06
		CC+	64567.6		50,784 (50,237-51,337)		1.5 (1.5-1.5)			2,535 (2,415-2,661)		2.6 (2.5-2.8)			50.2372	51.3366	50.784			2.41544	2.66117	2.53533		32790	64567.6		1.52829	1.51131	1.54541					1637	64567.6		2.64261	2.51003	2.7807
		CC-	1.66301e+06		33,229 (33,142-33,317)					959 (945-974)					33.1418	33.317	33.2293			0.944631	0.974406	0.959403		552608	1.66301e+06									15955	1.66301e+06
	Medicaid		4.81052e+06		36,475 (36,421-36,529)			1.1 (1.1-1.1)		1,393 (1,383-1,404)			1.4 (1.3-1.4)		36.4213	36.5292	36.4752			1.3825	1.4036	1.39301		1.75465e+06	4.81052e+06					1.07643	1.07325	1.07962		67011	4.81052e+06					1.36797	1.34531	1.39095
		CC+	337916		48,453 (48,219-48,689)		1.4 (1.4-1.4)	1.0 (0.9-1.0)		2,928 (2,871-2,986)		2.3 (2.2-2.3)	1.2 (1.1-1.2)		48.2193	48.6887	48.4535			2.87082	2.98621	2.92795		163732	337916		1.36219	1.35527	1.36914	0.95411	0.942811	0.96552		9894	337916		2.29276	2.24412	2.34227	1.15486	1.0948	1.2176
		CC-	4.47261e+06		35,570 (35,515-35,626)			1.1 (1.1-1.1)		1,277 (1,267-1,288)			1.3 (1.3-1.4)		35.515	35.6255	35.5702			1.26661	1.28756	1.27704		1.59092e+06	4.47261e+06					1.07045	1.06717	1.07373		57117	4.47261e+06					1.33108	1.30778	1.35473
6 - <12 Years																																		0
	Commercial		3.32695e+06		12,939 (12,900-12,977)					185 (181-190)					12.9001	12.9774	12.9386			0.180559	0.189806	0.185125		430462	3.32695e+06									6159	3.32695e+06
		CC+	153214		22,587 (22,351-22,827)		1.8 (1.8-1.8)			565 (529-604)		3.4 (3.2-3.6)			22.3506	22.8265	22.5873			0.528802	0.604148	0.565221		34607	153214		1.81092	1.79108	1.83093					866	153214		3.38912	3.15055	3.64229
		CC-	3.17373e+06		12,473 (12,434-12,512)					167 (162-171)					12.4341	12.5118	12.4729			0.162342	0.171329	0.166775		395855	3.17373e+06									5293	3.17373e+06
	Medicaid		7.38943e+06		14,810 (14,782-14,838)			1.1 (1.1-1.1)		333 (329-337)			1.8 (1.7-1.9)		14.7824	14.8379	14.8101			0.328989	0.337312	0.333125		1.09438e+06	7.38943e+06					1.14464	1.14061	1.14869		24616	7.38943e+06					1.79946	1.74941	1.85071
		CC+	592519		23,505 (23,382-23,629)		1.7 (1.7-1.7)	1.0 (1.0-1.1)		735 (713-757)		2.5 (2.4-2.5)	1.3 (1.2-1.4)		23.3818	23.6287	23.5049			0.71349	0.757155	0.734998		139271	592519		1.67269	1.6633	1.68212	1.04063	1.0284	1.05298		4355	592519		2.46568	2.38573	2.54787	1.30037	1.20642	1.40035
		CC-	6.79691e+06		14,052 (14,024-14,080)			1.1 (1.1-1.1)		298 (294-302)			1.8 (1.7-1.8)		14.024	14.0804	14.0522			0.294015	0.302224	0.298091		955112	6.79691e+06					1.12662	1.12245	1.1308		20261	6.79691e+06					1.78738	1.73355	1.84263
12 - <18 Years																																		0
	Commercial		3.78391e+06		6,305 (6,280-6,330)					43 (41-45)					6.27984	6.33044	6.30508			0.0411392	0.0453284	0.043183		238579	3.78391e+06									1634.01	3.78391e+06
		CC+	164676		11,331 (11,170-11,495)		1.9 (1.8-1.9)			156 (138-176)		4.1 (3.6-4.7)			11.1699	11.4951	11.3313			0.138104	0.176359	0.156064		18660	164676		1.86481	1.83705	1.8929					257	164676		4.1019	3.57636	4.68961
		CC-	3.61924e+06		6,076 (6,051-6,102)					38 (36-40)					6.05105	6.10184	6.07639			0.0360893	0.0401102	0.0380467		219919	3.61924e+06									1377	3.61924e+06
	Medicaid		6.43044e+06		7,713 (7,692-7,735)			1.2 (1.2-1.2)		81 (78-83)			1.9 (1.8-2.0)		7.69169	7.73462	7.71312			0.0783442	0.0827309	0.0805077		495988	6.43044e+06					1.22332	1.21735	1.22931		5177	6.43044e+06					1.86434	1.76167	1.97216
		CC+	464070		14,269 (14,160-14,378)		2.0 (2.0-2.0)	1.3 (1.2-1.3)		234 (221-248)		3.4 (3.2-3.7)	1.5 (1.3-1.7)		14.1603	14.3776	14.2685			0.220504	0.248357	0.234016		66216	464070		1.98085	1.96468	1.99713	1.25921	1.23881	1.2799		1086	464070		3.41293	3.18913	3.65	1.49949	1.29989	1.72462
		CC-	5.96637e+06		7,203 (7,182-7,225)			1.2 (1.2-1.2)		69 (66-71)			1.8 (1.7-1.9)		7.18173	7.22481	7.20324			0.0664984	0.0707013	0.0685676		429772	5.96637e+06					1.18545	1.17936	1.19156		4091	5.96637e+06					1.8022	1.69339	1.91708
CC-: children without a comorbid condition; CC+: children with ≥1 comorbid condition; Comm: commercial; MDCD: Medicaid; PY: person-years *Relative rates for Medicaid vs. commercial, overall and within subgroups defined on comorbidity profile

## Sheet: ST1
Supplement -- Table 1. Selection of commercial and Medicaid study populations
Inclusion/Exclusion Criteria							No. (%) of Children
Study Population
	Commercial
		All children aged <18 at any time from 2015 thru 2019					8,498,900 (100%)
			Aged <1 year (during 1st month of follow-up)				1,047,266 (12%)
			Aged 1-17 years (during 1st month of follow-up)				7,451,634 (88%)
				≥1 year continuous enrollment from healthcare coverage effective date			3,826,926 (45%)
	Medicaid
		All children aged <18 at any time from 2015 thru 2019					12,993,214 (100%)
			Aged <1 year (during 1st month of follow-up)				2,249,637 (17%)
			Aged 1-17 years (during 1st month of follow-up)				9,315,876 (72%)
				≥1 year continuous enrollment from healthcare coverage effective date			7,811,942 (60%)

## Sheet: ST2
Supplement -- Table 2. Comorbidities observed among children aged <18 years in commercial and Medicaid study populations
				Commercial Study Population, by Age (years)						Medicaid Study Population, by Age (years)							var	desc	i	0		2	6	12	1901-09-09
				<1	≥1 - <2	≥2 - <6	≥6 - <12	≥12 - <18		<1	≥1 - <2	≥2 - <6	≥6 - <12	≥12 - <18			N	N	1	1047246	18785	843663	1444563	1519915	2964478			2249637	275024	2145266	2913590	2478062	5391652
				(N=1,047,246)	(N=18,785)	(N=843,663)	(N=1,444,563)	(N=1,519,915)		(N=2,249,637)	(N=275,024)	(N=2,145,266)	(N=2,913,590)	(N=2,478,062)			agefu_std	age_std	2	0	0	1.0898022059	1.7071944101	1.72202	3.45207			0	0	1.125377218	1.700129867	1.70004	3.44458
Comorbidity profile, %																		Comorbidity profile, %	8	.	.	.	.	.	.
	Without comorbidities			97.1514	96.444	95.6041	95.5078	95.827		93.9229	92.7493	93.41	93.0903	93.8654			none	Without comorbidities	9	0.971514	0.96444	0.956041	0.955078	0.95827	0.956715			0.939229	0.927493	0.9341	0.930903	0.938654	0.934465
	With comorbidities			2.84861	3.55603	4.39595	4.49215	4.173		6.0771	7.2507	6.59	6.9097	6.1346				With comorbidities	10	.	.	.	.	.	.
		Asplenia		9.54885e-05	0	0.000474123	0.00124605	0.00184221		0.0001	0.0021	0.0021	0.0014	0.0022			com_ASPLENIA	Asplenia	11	9.54885e-07	0	4.74123e-06	1.24605e-05	1.84221e-05	1.55171e-05			1e-06	2.1e-05	2.1e-05	1.4e-05	2.2e-05	1.7e-05
		Asthma		0.0206255	1.40538	3.00262	3.19308	2.40513		0.1088	3.68	4.8958	5.3621	3.8827			com_ASTHMA	Asthma	12	0.000206255	0.0140538	0.0300262	0.0319308	0.0240513	0.0278909			0.001088	0.0368	0.048958	0.053621	0.038827	0.046822
		Cancer		0.0049654	0.0851743	0.0903204	0.139973	0.140929		0.0098	0.0567	0.0939	0.107	0.1198			com_CANCER	Cancer	13	4.9654e-05	0.000851743	0.000903204	0.00139973	0.00140929	0.00140463			9.8e-05	0.000567	0.000939	0.00107	0.001198	0.001129
		Cerebrospinal fluid leak		0.00066842	0	0.00142237	0.000553801	0.00125007		0.0036	0	0.0013	0.0009	0.0012			com_CEREBROSPINAL FLUID LEAK	Cerebrospinal fluid leak	14	6.6842e-06	0	1.42237e-05	5.53801e-06	1.25007e-05	9.10784e-06			3.6e-05	0	1.3e-05	9e-06	1.2e-05	1.1e-05
		Chronic heart disease (including congenital)		1.14071	0.761246	0.306639	0.171955	0.17876		1.9511	1.009	0.321	0.1767	0.1875			com_CHRONIC HEART DISEASE	Chronic heart disease (including congenital)	15	0.0114071	0.00761246	0.00306639	0.00171955	0.0017876	0.00175444			0.019511	0.01009	0.00321	0.001767	0.001875	0.001817
		Chronic liver disease		0.00544285	0.0106468	0.0120901	0.0152295	0.0376337		0.0282	0.0232	0.0135	0.0286	0.0694			com_CHRONIC LIVER DISEASE	Chronic liver disease	16	5.44285e-05	0.000106468	0.000120901	0.000152295	0.000376337	0.000267163			0.000282	0.000232	0.000135	0.000286	0.000694	0.000474
		Chronic lung disease		0.146766	0.404578	0.30415	0.154303	0.114743		0.4493	1.0559	0.4256	0.2169	0.1544			com_CHRONIC LUNG DISEASE	Chronic lung disease	17	0.00146766	0.00404578	0.0030415	0.00154303	0.00114743	0.0013402			0.004493	0.010559	0.004256	0.002169	0.001544	0.001882
		Chronic kidney disease		0.0133684	0.0372638	0.02904	0.0332973	0.0457262		0.0368	0.0741	0.0413	0.044	0.0714			com_CHRONIC RENAL FAILURE	Chronic kidney disease	18	0.000133684	0.000372638	0.0002904	0.000332973	0.000457262	0.000396697			0.000368	0.000741	0.000413	0.00044	0.000714	0.000566
		Cochlear implants		0.000381954	0.0212936	0.00521535	0.00228443	0.00217117		0	0.0134	0.0105	0.0045	0.0025			com_COCHLEAR IMPLANT	Cochlear implants	19	3.81954e-06	0.000212936	5.21535e-05	2.28443e-05	2.17117e-05	2.22636e-05			0	0.000134	0.000105	4.5e-05	2.5e-05	3.6e-05
		Diabetes		0.000954885	0.0053234	0.0584357	0.210167	0.626219		0.0066	0.0196	0.0558	0.233	0.9113			com_DIABETES	Diabetes	20	9.54885e-06	5.3234e-05	0.000584357	0.00210167	0.00626219	0.00423481			6.6e-05	0.000196	0.000558	0.00233	0.009113	0.005448
		Down's Syndrome		0.0638818	0.0585574	0.107626	0.0790551	0.0554636		0.1096	0.1367	0.1156	0.0974	0.0774			com_DOWN'S SYNDROME	Down's Syndrome	21	0.000638818	0.000585574	0.00107626	0.00079055	0.000554636	0.000669595			0.001096	0.001367	0.001156	0.000974	0.000774	0.000882
		HIV		0.000477443	0	0.00189649	0.00553801	0.0048029		0.0052	0.0025	0.0033	0.0063	0.0156			com_HIV	HIV	22	4.77443e-06	0	1.89649e-05	5.53801e-05	4.8029e-05	5.16111e-05			5.2e-05	2.5e-05	3.3e-05	6.3e-05	0.000156	0.000106
		Nephrotic syndrome		0.000190977	0	0.0126828	0.0120452	0.00835573		0.001	0.0043	0.0108	0.0177	0.0147			com_NEPHROTIC SYNDROME	Nephrotic syndrome	23	1.90977e-06	0	0.000126828	0.000120452	8.35573e-05	0.000101536			1e-05	4.3e-05	0.000108	0.000177	0.000147	0.000163
		Neuromuscular disorders		0.0954886	0.372638	0.444253	0.48776	0.513384		0.2743	0.8562	0.7916	0.8179	0.87			com_NEUROMUSCULAR DISORDERS	Neuromuscular disorders	24	0.000954885	0.00372638	0.00444253	0.0048776	0.00513384	0.00500898			0.002743	0.008562	0.007916	0.008179	0.0087	0.008418
		Sickle cell disease		0.0216759	0.0904977	0.073252	0.0457578	0.0488185		0.1321	0.3177	0.1903	0.1309	0.1424			com_SCD	Sickle cell disease	25	0.000216759	0.000904977	0.00073252	0.000457578	0.000488185	0.00047327			0.001321	0.003177	0.001903	0.001309	0.001424	0.001361
		Other conditions*		1.57881	1.05936	0.427659	0.280846	0.33515		4.1801	1.5536	0.3918	0.4412	1.1098			com_other_immune	Other conditions that weaken the immune system	26	0.0157881	0.0105936	0.00427659	0.00280846	0.0033515	0.00308688			0.041801	0.015536	0.003918	0.004412	0.011098	0.007485
			Injected/long-term steroid use	0.00515638	0.26617	0.203754	0.115814	0.14264		0.0096	0.121	0.1589	0.2982	0.9639			com_OTHER CHRONIC STER	Chronic steroid use	27	5.15638e-05	0.0026617	0.00203754	0.00115814	0.0014264	0.00129568			9.6e-05	0.00121	0.001589	0.002982	0.009639	0.006041
			Immunodeficiency	0.0438292	0.117115	0.1791	0.141704	0.131784		0.1188	0.1621	0.1489	0.1183	0.1105			com_OTHER IMMUNODEFICI	Immunodeficiency	28	0.000438292	0.00117115	0.001791	0.00141704	0.00131784	0.00136618			0.001188	0.001621	0.001489	0.001183	0.001105	0.001147
			Prematurity (≤34 wGA)	1.53374	0.681395	0.0463455	0.00567646	0.00197379		4.0872	1.286	0.0823	0.0084	0.0026			com_OTHER PREMATURITY	Prematurity	29	0.0153374	0.00681395	0.000463455	5.67646e-05	1.97379e-05	3.77807e-05			0.040872	0.01286	0.000823	8.4e-05	2.6e-05	5.8e-05
			Solid organ or bone marrow transplant	0.00105037	0.0106468	0.0188464	0.023052	0.0307912		0.0031	0.0196	0.031	0.0335	0.0411			com_SOLID ORGAN-MARROW TRAN	Solid organ or bone marrow transplant	30	1.05037e-05	0.000106468	0.000188464	0.00023052	0.000307912	0.000270199			3.1e-05	0.000196	0.00031	0.000335	0.000411	0.00037
			Immunosuppressant use	0	0.0053234	0.00379298	0.0169602	0.0611876		0	0.0003	0.0011	0.007	0.0284			com_OTHER IMMUNOSUPPRE	Other immuno-	31	0	5.3234e-05	3.79298e-05	0.000169601	0.000611876	0.00039636			0	3e-06	1.1e-05	7e-05	0.000284	0.000168
*Other conditions that weaken the immune system																	yearfu_2020	2020	43	0	0	0	0	0	0

## Sheet: App A
Supplement -- Appendix A. Diagnosis codes for identifying birth hospitalizations for children aged <1 year
Code Type/Code		Description
DRG					Notes: because date of birth is not available in the study data source, age was determined using a combination of birth year, birth hospitalization, and healthcare coverage effective date, as follows. For children whose healthcare coverage was first effective during their birth year and for whom their birth hospitalization is available, age was calculated using the admission date for the birth ho…
	789	Neonates, died or transferred to another acute care facility
	790	Extreme immaturity or respiratory distress syndrome, neonate
	791	Prematurity with major problems
	792	Prematurity without major problems
	793	Full term neonate with major problems
	794	Neonate with other significant problems
	795	Normal newborn
ICD-9
	765.2	Unspecified weeks of gestation
	765.21	Less than 24 completed weeks of gestation
	765.22	24 completed weeks of gestation
	765.23	25-26 completed weeks of gestation
	765.24	27-28 completed weeks of gestation
	765.25	29-30 completed weeks of gestation
	765.26	31-32 completed weeks of gestation
	765.27	33-34 completed weeks of gestation
	765.28	35-36 completed weeks of gestation
	765.29	37 or more completed weeks of gestation
ICD-10
	P07.20	Extreme immaturity of newborn, unspecified weeks of gestation
	P07.21	Extreme immaturity of newborn, gestational age less than 23 completed weeks
	P07.22	Extreme immaturity of newborn, gestational age 23 completed weeks
	P07.23	Extreme immaturity of newborn, gestational age 24 completed weeks
	P07.24	Extreme immaturity of newborn, gestational age 25 completed weeks
	P07.25	Extreme immaturity of newborn, gestational age 26 completed weeks
	P07.26	Extreme immaturity of newborn, gestational age 27 completed weeks
	P07.30	Preterm newborn, unspecified weeks of gestation
	P07.31	Preterm newborn, gestational age 28 completed weeks
	P07.32	Preterm newborn, gestational age 29 completed weeks
	P07.33	Preterm newborn, gestational age 30 completed weeks
	P07.34	Preterm newborn, gestational age 31 completed weeks
	P07.35	Preterm newborn, gestational age 32 completed weeks
	P07.36	Preterm newborn, gestational age 33 completed weeks
	P07.37	Preterm newborn, gestational age 34 completed weeks
	P07.38	Preterm newborn, gestational age 35 completed weeks
	P07.39	Preterm newborn, gestational age 36 completed weeks

## Sheet: App B
Supplement -- Appendix B. Operational algorithms for identifying study outcomes*
													Algorithms
Outcome				ICD-9-CM Dx		ICD-10-CM Dx		CPT		NDC		Hospitalized			Ambulatory
Invasive pneumococcal disease
				Invasive disease: 038.0, 038.9, 041.00, 320.9, 322.9, 421.x, 711.0x, 511.89, 513.x, 730.0x, 730.2x, 771.81, 771.83, 785.52, 790.7, 995.91, 995.92 AND Pathogen: 041.2		Invasive disease: A40.9, A41.9, B95.5, G00.9, G03.9, G04.2, I33.0, I33.9, I39, J85.1, J85.2, J95.851, M00.***, M46.2*, M86.0**, M86.1**, M86.2**, P36.9, R65.2*, R78.81 AND Pathogen: B95.3		See codes for antibiotic administration in Appendix F		Drugs will be indentified based on therapy class code in study database		-Acute-care inpatient admission with:			-Two outpatient encounters separated by ≤7 days with:
													-Diagnosis code for invasive disease in principal position and diagnosis code for pathogen in secondary position; or -Diagnosis code for pathogen in principal position and diagnosis code for invasive disease in secondary position; or -Diagnosis code for pathogen-specific invasive disease in principal position			-Diagnosis code for invasive disease during first encounter and diagnosis code for pathogen during second encounter; or -Diagnosis code for pathogen during first encounter and diagnosis code for invasive disease during second encounter; or
															-One outpatient encounter with:
																-Diagnosis codes for both invasive disease and pathogen; or -Diagnosis code for pathogen-specific invasive disease; and
				OR		OR
				Pathogen-specific invasive disease: 038.2, 320.1		Pathogen-specific invasive disease: A40.3, G00.1
															-One outpatient encounter/prescription with procedure/drug code for antibiotic therapy within ±5 days of diagnosis
All-cause non-bacteremic pneumonia
				Pneumonia: 115.05, 115.15, 115.95, 480.x-486, 487.0, 488.01, 488.11, 488.81, 510.x, 511.1, 511.9, 516.30, 516.33		Pneumonia: A22.1, A37.01, A37.11, A37.81, A37.91, A48.1, B01.2, B05.2, B06.81, B25.0, B44.0, B77.81, J09.X1, J10.0*, J11.0*, J12.**, J13, J14, J15.***, J16.*, J17, J18.0, J18.1, J18.8, J18.9, J86.*, J90, J91.8		Chest x-ray: 71010-71048, 71111, 71120		--		-Acute-care inpatient admission with:			-Two outpatient encounters separated by ≤7 days with:
													-Diagnosis code for pneumonia in principal position; or -Diagnosis code for respiratory failure in principal position and diagnosis code for pneumonia in secondary position			-Diagnosis code for respiratory failure during first encounter and diagnosis code for pneumonia during second encounter; or
															-One outpatient encounter with diagnosis of pneumonia; and -Outpatient encounter with procedure code for chest x-ray within ±5 days of diagnosis
				OR		OR						Note: hospitalizations with evidence of IPD and PNE were classified as IPD. All other hospitalizations with evidence of multiple conditions of interest were classified as each condition separately
				Respiratory failure: 518.81, 518.83, 518.84, 799.1 AND Pneumonia (above)		Respiratory failure: J96.00, J96.1*, J96.20, J96.90, R09.2 AND Pneumonia (above)
All-cause otitis media
				TMP/otorrhea: 382.xx, 388.60, 388.69 Mastoiditis: 383.0x, 383.2x Other: 055.2, 381.0x, 381.1x, 381.2x, 381.3, 381.4, 384.09, 384.1		TMP/otorrhea: H66.0*-H66.8*, H92.1* Mastoiditis: H70.0*, H70.20*, H70.21* Other: B05.3, H65*, H66.9*; H67*, H92.0*, H92.2*, J10.83, J11.83		Tympanostomy: 69424, 69433, 69436 Myringotomy: 69420, 69421		--		See Appendix C			See Appendix C
TMP: tympanic membrane perforation
*All qualifying encounters (i.e., those with a diagnosis code, procedure code, and/or drug code of interest) occurring within 30 days of each other were considered part of the same episode (i.e., qualifying encounters can be separated by no more than 30 days). Multiple episodes per patient were identified. Ambulatory episodes that overlap with a hospitalized episode (i.e., of the same condition) …

## Sheet: App C
Supplement -- Appendix C
